# Supplementary material for: CDCA8 and TROAP as Prognostic Biomarkers of Postoperative Metastatic Progression in Clear Cell Renal Cell Carcinoma
Source: Cancers (Basel). 2025 Sep 11;17(18):2975. doi: 10.3390/cancers17182975 (PMC12468399; doi:10.3390/cancers17182975)
Supplement: Supplementary file 1 [file cancers-17-02975-s001.zip]

Archive with 14 entries (14 files):
- Figure S1.jpg
- Figure S1.pdf
- Figure S2.jpg
- Figure S2.pdf
- Figure S3.jpg
- Figure S3.pdf
- Figure S4.jpg
- Figure S4.pdf
- Figure S5.jpg
- Figure S5.pdf
- Table S1.docx
- Table S2.docx
- Table S3.docx
- Table S4.docx
